# Supplementary material for: Protective Effect of Quercetin and Ginger (Zingiber officinale) Extract against Dimethoate Potentiated Fluoride-Induced Nephrotoxicity in Rats
Source: Foods. 2023 May 5;12(9):1899. doi: 10.3390/foods12091899 (PMC10177764; doi:10.3390/foods12091899)
Supplement: Supplementary file 1 [file foods-12-01899-s001.zip]

Archive with 1 entries (1 files):
- foods-2339802-supplementary.pdf
